# Supplementary material for: Effect of Tocilizumab in Reducing the Mortality Rate in COVID-19 Patients: A Systematic Review with Meta-Analysis
Source: J Pers Med. 2021 Jul 1;11(7):628. doi: 10.3390/jpm11070628 (PMC8307114; doi:10.3390/jpm11070628)
Supplement: Supplementary file 1 [file jpm-11-00628-s001.zip]

Archive with 1 entries (1 files):
- jpm-1267049-supplementary.pdf
